# Supplementary material for: PySFD: comprehensive molecular insights from significant feature differences detected among many simulated ensembles
Source: Bioinformatics. 2018 Sep 21;35(9):1588–90. doi: 10.1093/bioinformatics/bty818 (PMC6499238; doi:10.1093/bioinformatics/bty818)
Supplement: Supplementary Data [file bty818_supp.zip]

Archive with 4 entries (3 files):
- bty818-suppl_data/
- bty818-suppl_data/PySFD.S1.sPBSF.HBond_mdtraj.std_err.aT41A_vs_WT.MS3.csv
- bty818-suppl_data/PySFD.S2.sPBSF.HBond_mdtraj.std_err.bN82A_vs_WT.MS3.csv
- bty818-suppl_data/PySFD.SI.pdf
