# Supplementary material for: PySFD: comprehensive molecular insights from significant feature differences detected among many simulated ensembles
Source: Bioinformatics. 2018 Sep 21;35(9):1588–90. doi: 10.1093/bioinformatics/bty818 (PMC6499238; doi:10.1093/bioinformatics/bty818)
Supplement: Supplementary Data [file bty818_supp.zip › bty818-suppl_data/PySFD.S1.sPBSF.HBond_mdtraj.std_err.aT41A_vs_WT.MS3.csv]

seg1	res1	rnm1	bb1	seg2	res2	rnm2	bb2	MS3_aT41A	MS3_aT41A	MS3_WT	MS3_WT	sdiff	score	pval
								mf	sf	mf	sf
A	33	HIP	0	A	40	GLU	0	0.0925	0.0312	0.0116	0.0125	0.0137	2.4061	1.9839
A	35	ASP	1	A	40	GLU	1	0.6611	0.0659	0.3306	0.0639	0.1469	3.6013	1.9997
A	38	LYS	0	A	40	GLU	0	0.2535	0.0507	0.1118	0.0303	0.0236	2.3996	1.9836
A	38	LYS	1	A	35	ASP	0	0.7013	0.0636	0.3884	0.0561	0.1432	3.6878	1.9998
A	38	LYS	1	A	35	ASP	1	0.2426	0.0521	0.4932	0.0559	-0.0979	-3.2813	1.9990
A	39	LYS	1	A	35	ASP	1	0.7023	0.0489	0.8730	0.0324	-0.0534	-2.9113	1.9964
A	40	GLU	1	A	35	ASP	1	0.2924	0.0454	0.1436	0.0344	0.0348	2.6103	1.9910
A	41	MTS	0	A	54	PHE	1	0.0000	0.0000	0.2600	0.0510	-0.1581	-5.1030	2.0000
A	41	MTS	1	A	40	GLU	0	0.0966	0.0274	0.2058	0.0426	-0.0079	-2.1557	1.9689
A	44	ARG	0	A	30	GLU	0	0.3776	0.0586	0.2086	0.0385	0.0287	2.4088	1.9840
A	55	GLU	1	C	107	TRP	1	0.2527	0.0668	0.0772	0.0352	0.0245	2.3253	1.9799
A	56	ALA	1	A	54	PHE	1	0.1705	0.0414	0.0458	0.0215	0.0314	2.6726	1.9925
A	60	LEU	1	A	56	ALA	1	0.5539	0.0661	0.7524	0.0513	-0.0311	-2.3721	1.9823
A	62	ASN	0	A	11	GLH	0	0.4607	0.0604	0.6710	0.0515	-0.0515	-2.6487	1.9919
A	62	ASN	0	C	110	ALA	1	0.4096	0.0569	0.6516	0.0490	-0.0918	-3.2228	1.9987
A	63	ILE	1	A	59	ALA	1	0.4664	0.0633	0.7452	0.0518	-0.1153	-3.4110	1.9994
A	64	ALA	1	A	60	LEU	1	0.2454	0.0559	0.4250	0.0540	-0.0241	-2.3100	1.9791
B	81	HIP	0	C	106	LYS	1	0.7002	0.0454	0.5608	0.0478	0.0075	2.1142	1.9655
C	104	VAL	1	A	51	PHE	1	0.4865	0.0691	0.6708	0.0536	-0.0094	-2.1080	1.9650
C	105	SER	1	A	51	PHE	1	0.4120	0.0608	0.5914	0.0480	-0.0244	-2.3153	1.9794
C	108	ARG	0	A	55	GLU	0	0.2596	0.0627	0.0824	0.0349	0.0336	2.4690	1.9864
