# Supplementary material for: PySFD: comprehensive molecular insights from significant feature differences detected among many simulated ensembles
Source: Bioinformatics. 2018 Sep 21;35(9):1588–90. doi: 10.1093/bioinformatics/bty818 (PMC6499238; doi:10.1093/bioinformatics/bty818)
Supplement: Supplementary Data [file bty818_supp.zip › bty818-suppl_data/PySFD.S2.sPBSF.HBond_mdtraj.std_err.bN82A_vs_WT.MS3.csv]

seg1	res1	rnm1	bb1	seg2	res2	rnm2	bb2	MS3_bN82A	MS3_bN82A	MS3_WT	MS3_WT	sdiff	score	pval
								mf	sf	mf	sf
A	9	GLN	0	A	11	GLH	0	0.5680	0.0517	0.8320	0.0375	-0.1362	-4.1302	2.0000
A	9	GLN	0	B	78	TYR	0	0.0768	0.0266	0.0000	0.0000	0.0236	2.8865	1.9961
A	9	GLN	0	C	110	ALA	1	0.5608	0.0674	0.9372	0.0263	-0.2318	-5.2057	2.0000
A	22	PHE	1	A	34	VAL	1	0.8862	0.0534	0.6812	0.0640	0.0383	2.4599	1.9861
A	33	HIP	0	A	40	GLU	0	0.0862	0.0333	0.0116	0.0125	0.0034	2.0964	1.9639
A	36	MET	1	A	20	GLY	1	0.8684	0.0536	0.6644	0.0624	0.0395	2.4802	1.9869
A	41	MTS	0	A	54	PHE	1	0.4524	0.0537	0.2600	0.0510	0.0443	2.5991	1.9907
A	50	ARG	0	A	47	GLU	0	0.4758	0.0603	0.2876	0.0592	0.0192	2.2270	1.9741
A	51	PHE	1	A	47	GLU	1	0.1422	0.0333	0.0480	0.0227	0.0137	2.3393	1.9807
A	51	PHE	1	A	48	PHE	1	0.8212	0.0302	0.9242	0.0254	-0.0241	-2.6094	1.9909
A	62	ASN	0	C	110	ALA	1	0.4622	0.0588	0.6516	0.0490	-0.0364	-2.4751	1.9867
A	64	ALA	1	A	60	LEU	1	0.6234	0.0539	0.4250	0.0540	0.0457	2.5989	1.9906
A	64	ALA	1	A	62	ASN	0	0.0024	0.0052	0.0682	0.0291	-0.0067	-2.2251	1.9739
A	76	ARG	0	B	53	LEU	1	0.7842	0.0615	0.9648	0.0185	-0.0521	-2.8110	1.9951
A	184	SER	1	A	177	HIP	1	0.0670	0.0255	0.0012	0.0039	0.0142	2.5519	1.9893
A	184	SER	1	B	110	GLN	1	0.0594	0.0309	0.2630	0.0439	-0.0963	-3.7937	1.9999
B	29	ARG	0	B	36	GLU	0	0.8674	0.0349	0.9584	0.0201	-0.0104	-2.2573	1.9760
B	70	GLN	0	C	111	THR	0	0.0770	0.0279	0.0050	0.0079	0.0141	2.4860	1.9871
B	71	ARG	0	B	67	LEU	1	0.0768	0.0307	0.0080	0.0078	0.0055	2.1737	1.9703
B	71	ARG	0	B	70	GLN	0	0.3342	0.0504	0.1332	0.0320	0.0816	3.3681	1.9992
B	71	ARG	0	C	111	THR	0	0.2872	0.0413	0.1296	0.0320	0.0531	3.0160	1.9974
B	78	TYR	0	A	9	GLN	0	0.1190	0.0400	0.7126	0.0505	-0.4647	-9.2131	2.0000
B	78	TYR	0	B	13	PHE	1	0.1096	0.0333	0.0242	0.0170	0.0106	2.2822	1.9775
B	78	TYR	0	C	108	ARG	1	0.2962	0.0566	0.0002	0.0014	0.1828	5.2280	2.0000
B	80	ARG	0	B	76	ASP	0	0.7130	0.0429	0.8524	0.0353	-0.0284	-2.5115	1.9880
B	80	ARG	1	B	75	VAL	1	0.5582	0.0597	0.7860	0.0381	-0.0861	-3.2154	1.9987
B	81	HIP	0	B	76	ASP	1	0.1990	0.0432	0.0340	0.0175	0.0719	3.5434	1.9996
B	81	HIP	0	C	106	LYS	1	0.0238	0.0140	0.5608	0.0478	-0.4374	-10.7821	2.0000
B	81	HIP	1	B	76	ASP	1	0.4166	0.0582	0.7602	0.0446	-0.1970	-4.6863	2.0000
B	81	HIP	1	B	78	TYR	1	0.1730	0.0466	0.0082	0.0102	0.0694	3.4565	1.9995
B	82	MTS	0	C	108	ARG	1	0.0000	0.0000	0.9788	0.0151	-0.9487	-64.9506	2.0000
B	83	TYR	1	B	79	CYX	1	0.7900	0.0517	0.9610	0.0189	-0.0609	-3.1067	1.9981
B	84	GLY	1	B	80	ARG	1	0.7142	0.0557	0.9226	0.0235	-0.0875	-3.4482	1.9994
B	86	GLY	1	B	82	MTS	1	0.3318	0.0500	0.6058	0.0499	-0.1327	-3.8785	1.9999
B	89	PHE	1	B	86	GLY	1	0.6488	0.0646	0.8104	0.0368	-0.0130	-2.1749	1.9704
B	90	THR	0	B	83	TYR	1	0.0004	0.0020	0.0560	0.0252	-0.0051	-2.2037	1.9725
B	90	THR	1	B	86	GLY	1	0.4354	0.0631	0.6162	0.0549	-0.0135	-2.1615	1.9693
B	92	GLN	0	A	47	GLU	0	0.1058	0.0435	0.0062	0.0075	0.0114	2.2573	1.9760
B	92	GLN	0	B	89	PHE	1	0.1370	0.0476	0.0164	0.0145	0.0210	2.4209	1.9845
B	92	GLN	1	B	92	GLN	0	0.2476	0.0500	0.0738	0.0237	0.0632	3.1424	1.9983
B	93	ARG	0	A	46	GLU	0	0.1088	0.0410	0.0128	0.0125	0.0102	2.2383	1.9748
B	93	ARG	0	A	47	GLU	0	0.4764	0.0626	0.6634	0.0593	-0.0145	-2.1676	1.9698
B	93	ARG	0	B	152	ASP	0	0.3142	0.0531	0.1218	0.0352	0.0650	3.0194	1.9975
B	93	ARG	0	B	152	ASP	1	0.1878	0.0424	0.0786	0.0312	0.0040	2.0754	1.9620
B	104	SER	0	A	184	SER	1	0.0824	0.0275	0.0070	0.0074	0.0184	2.6469	1.9919
B	105	LYS	0	A	181	ASP	0	0.3206	0.0551	0.5306	0.0462	-0.0662	-2.9216	1.9965
B	105	LYS	1	A	183	PRO	1	0.0918	0.0373	0.0048	0.0071	0.0110	2.2890	1.9779
B	105	LYS	1	A	184	SER	0	0.0522	0.0228	0.0034	0.0059	0.0017	2.0720	1.9617
B	105	LYS	1	A	184	SER	1	0.0536	0.0241	0.0026	0.0049	0.0019	2.0780	1.9623
B	106	THR	1	B	113	ASN	0	0.5908	0.0600	0.3532	0.0530	0.0774	2.9660	1.9970
B	107	GLN	1	B	113	ASN	0	0.3980	0.0530	0.1762	0.0407	0.0882	3.3209	1.9991
B	111	HIP	0	A	181	ASP	0	0.1682	0.0415	0.0318	0.0173	0.0464	3.0303	1.9976
B	111	HIP	0	A	184	SER	0	0.1086	0.0394	0.2728	0.0367	-0.0565	-3.0479	1.9977
B	111	HIP	0	A	184	SER	1	0.1018	0.0353	0.2724	0.0420	-0.0609	-3.1100	1.9981
B	112	HIE	0	B	165	PRO	1	0.1030	0.0352	0.0022	0.0042	0.0298	2.8405	1.9955
B	113	ASN	0	B	106	THR	0	0.6444	0.0570	0.4342	0.0601	0.0445	2.5367	1.9888
B	170	VAL	1	B	169	GLU	0	0.1440	0.0350	0.0530	0.0194	0.0110	2.2743	1.9771
C	102	LYS	1	B	88	SER	1	0.0604	0.0275	0.0000	0.0000	0.0054	2.1983	1.9721
C	107	TRP	0	B	78	TYR	0	0.0414	0.0194	0.0000	0.0000	0.0026	2.1363	1.9673
C	108	ARG	0	B	77	THR	1	0.2622	0.0475	0.8042	0.0385	-0.4198	-8.8671	2.0000
C	108	ARG	1	B	82	MTS	0	0.0000	0.0000	0.9540	0.0221	-0.9097	-43.1063	2.0000
C	110	ALA	1	A	9	GLN	0	0.6170	0.0653	0.9570	0.0208	-0.2030	-4.9637	2.0000
C	111	THR	0	A	62	ASN	0	0.0154	0.0153	0.1128	0.0349	-0.0211	-2.5543	1.9894
C	111	THR	1	B	70	GLN	0	0.0956	0.0294	0.0022	0.0051	0.0337	3.1279	1.9982
C	116	GLN	1	B	57	ASP	0	0.6134	0.0537	0.8552	0.0382	-0.1100	-3.6694	1.9998
C	117	ALA	1	B	57	ASP	0	0.0200	0.0174	0.1532	0.0441	-0.0383	-2.8076	1.9950
